# Supplementary material for: Circulating and Tissue Biomarkers Associated with Disease Severity and Progression in Adolescent Idiopathic Scoliosis: A Systematic Review
Source: Cells. 2026 Jun 6;15(12):1044. doi: 10.3390/cells15121044 (PMC13297147; doi:10.3390/cells15121044)
Supplement: Supplementary file 1 [file cells-15-01044-s001.zip]

Archive with 1 entries (1 files):
- cells-4357305-supplementary.pdf
